# Supplementary material for: SARS-CoV-2 Serostatus and COVID-19 Illness Characteristics by Variant Time Period in Non-Hospitalized Children and Adolescents
Source: Children (Basel). 2023 Apr 30;10(5):818. doi: 10.3390/children10050818 (PMC10217706; doi:10.3390/children10050818)
Supplement: Supplementary file 1 [file children-10-00818-s001.zip]

Archive with 1 entries (1 files):
- children-2291614-supplementary.pdf
